# Supplementary material for: Seasonal Trophic Ecology and Diet Shift in the Common Sole Solea solea in the Central Adriatic Sea
Source: Animals (Basel). 2022 Nov 30;12(23):3369. doi: 10.3390/ani12233369 (PMC9736202; doi:10.3390/ani12233369)
Supplement: Supplementary file 1 [file animals-12-03369-s001.zip]

Archive with 1 entries (1 files):
- animals-1996475-Supplementary.pdf
